# Supplementary material for: Mitochondrial function is impaired in the skeletal muscle of pre-frail elderly
Source: Sci Rep. 2018 Jun 4;8:8548. doi: 10.1038/s41598-018-26944-x (PMC5986740; doi:10.1038/s41598-018-26944-x)
Supplement: Supplementary file 1 — Table S1 [file 41598_2018_26944_MOESM1_ESM.xlsx]

## Sheet: FDR 0.1
More informations about these parameters can be found on http://software.broadinstitute.org/gsea/doc/GSEAUserGuideFrame.html
GENESET	Enrichment score (ES)	Normalized enrichment score (NES)	Nominal P value (NP)	False discovery rate (FDR)	Familywise-error rate (FWER)
GO_CELLULAR_RESPIRATION	-0.7709	-3.8137	0	0	0
GO_MITOCHONDRIAL_MEMBRANE_PART	-0.7268	-3.6959	0	0	0
GO_MITOCHONDRIAL_PROTEIN_COMPLEX	-0.7401	-3.6668	0	0	0
GO_OXIDATIVE_PHOSPHORYLATION	-0.7954	-3.5604	0	0	0
GO_INNER_MITOCHONDRIAL_MEMBRANE_PROTEIN_COMPLEX	-0.7572	-3.55	0	0	0
GO_ORGANELLE_INNER_MEMBRANE	-0.6057	-3.5479	0	0	0
GO_RESPIRATORY_CHAIN	-0.7788	-3.5446	0	0	0
GO_ELECTRON_TRANSPORT_CHAIN	-0.7635	-3.4675	0	0	0
GO_AEROBIC_RESPIRATION	-0.8388	-3.4634	0	0	0
GO_MITOCHONDRIAL_PART	-0.5713	-3.4394	0	0	0
GO_MITOCHONDRIAL_MATRIX	-0.6189	-3.4099	0	0	0
GO_MITOCHONDRIAL_ENVELOPE	-0.5778	-3.3754	0	0	0
GO_NADH_DEHYDROGENASE_COMPLEX_ASSEMBLY	-0.792	-3.2935	0	0	0
GO_ENERGY_DERIVATION_BY_OXIDATION_OF_ORGANIC_COMPOUNDS	-0.6285	-3.2779	0	0	0
GO_MITOCHONDRIAL_RESPIRATORY_CHAIN_COMPLEX_I_ASSEMBLY	-0.792	-3.2637	0	0	0
GO_MITOCHONDRIAL_RESPIRATORY_CHAIN_COMPLEX_I_BIOGENESIS	-0.792	-3.2536	0	0	0
GO_MITOCHONDRIAL_TRANSLATION	-0.6745	-3.2115	0	0	0
GO_NUCLEOSIDE_TRIPHOSPHATE_METABOLIC_PROCESS	-0.6108	-3.2051	0	0	0
GO_MITOCHONDRIAL_RESPIRATORY_CHAIN_COMPLEX_ASSEMBLY	-0.7558	-3.1728	0	0	0
GO_OXIDOREDUCTASE_COMPLEX	-0.669	-3.1064	0	0	0
GO_TRICARBOXYLIC_ACID_METABOLIC_PROCESS	-0.8003	-3.0987	0	0	0
GO_NADH_DEHYDROGENASE_ACTIVITY	-0.8	-3.094	0	0	0
GO_MITOCHONDRIAL_ELECTRON_TRANSPORT_NADH_TO_UBIQUINONE	-0.8091	-3.0818	0	0	0
GO_TRANSLATIONAL_TERMINATION	-0.6764	-3.0655	0	0	0
GO_GENERATION_OF_PRECURSOR_METABOLITES_AND_ENERGY	-0.5649	-3.0632	0	0	0
GO_ORGANELLAR_RIBOSOME	-0.6973	-3.0333	0	0	0
GO_MITOCHONDRION	-0.4798	-3.0257	0	0	0
GO_NUCLEOSIDE_MONOPHOSPHATE_METABOLIC_PROCESS	-0.5681	-3.01	0	0	0
GO_NADH_DEHYDROGENASE_COMPLEX	-0.7742	-3.0067	0	0	0
GO_TRANSLATIONAL_ELONGATION	-0.6303	-2.9901	0	0	0
GO_HYDROGEN_ION_TRANSMEMBRANE_TRANSPORT	-0.6286	-2.9462	0	0	0
GO_MITOCHONDRIAL_TRANSMEMBRANE_TRANSPORT	-0.7077	-2.8801	0	0	0
GO_HYDROGEN_ION_TRANSMEMBRANE_TRANSPORTER_ACTIVITY	-0.6166	-2.8554	0	0	0
GO_PROTON_TRANSPORTING_ATP_SYNTHASE_COMPLEX	-0.8359	-2.8409	0	0	0
GO_PROTON_TRANSPORTING_TWO_SECTOR_ATPASE_COMPLEX	-0.6942	-2.8215	0	0	0
GO_ENERGY_COUPLED_PROTON_TRANSPORT_DOWN_ELECTROCHEMICAL_GRADIENT	-0.82	-2.8136	0	0	0
GO_OXIDOREDUCTASE_ACTIVITY_ACTING_ON_NAD_P_H_QUINONE_OR_SIMILAR_COMPOUND_AS_ACCEPTOR	-0.6826	-2.8035	0	0	0
GO_CELLULAR_PROTEIN_COMPLEX_DISASSEMBLY	-0.5763	-2.7963	0	0	0
GO_ATP_SYNTHESIS_COUPLED_PROTON_TRANSPORT	-0.82	-2.7888	0	0	0
GO_HYDROGEN_TRANSPORT	-0.5461	-2.7613	0	0	0
GO_ELECTRON_CARRIER_ACTIVITY	-0.5887	-2.7613	0	0	0
GO_NUCLEOID	-0.6992	-2.6902	0	0	0
GO_MITOCHONDRION_ORGANIZATION	-0.4686	-2.6828	0	0	0
GO_ATP_BIOSYNTHETIC_PROCESS	-0.7187	-2.6743	0	0	0
GO_ORGANELLAR_SMALL_RIBOSOMAL_SUBUNIT	-0.7702	-2.6619	0	0	0
GO_MITOCHONDRIAL_ATP_SYNTHESIS_COUPLED_PROTON_TRANSPORT	-0.8702	-2.6604	0	0	0
GO_NUCLEOSIDE_TRIPHOSPHATE_BIOSYNTHETIC_PROCESS	-0.6295	-2.6553	0	0	0
GO_BRANCHED_CHAIN_AMINO_ACID_METABOLIC_PROCESS	-0.7848	-2.6453	0	0	0
GO_MYELIN_SHEATH	-0.5166	-2.6378	0	0	0
GO_MITOCHONDRIAL_ELECTRON_TRANSPORT_UBIQUINOL_TO_CYTOCHROME_C	-0.8801	-2.6364	0	0	0
GO_RIBONUCLEOSIDE_TRIPHOSPHATE_BIOSYNTHETIC_PROCESS	-0.6614	-2.6162	0	0	0
GO_GLYCOSYL_COMPOUND_METABOLIC_PROCESS	-0.4714	-2.5884	0	0	0
GO_PURINE_CONTAINING_COMPOUND_METABOLIC_PROCESS	-0.4568	-2.5843	0	0	0
GO_INNER_MITOCHONDRIAL_MEMBRANE_ORGANIZATION	-0.8498	-2.5822	0	0	0
GO_STRUCTURAL_CONSTITUENT_OF_RIBOSOME	-0.4976	-2.5814	0	0	0
GO_CYTOCHROME_COMPLEX_ASSEMBLY	-0.8294	-2.5813	0	0	0
GO_GLYOXYLATE_METABOLIC_PROCESS	-0.7214	-2.5782	0	0	0
GO_NUCLEOBASE_CONTAINING_SMALL_MOLECULE_METABOLIC_PROCESS	-0.4415	-2.5629	0	0	0
GO_ENVELOPE	-0.4375	-2.5527	0	0	0
GO_LIPID_OXIDATION	-0.5851	-2.55	0	0	0
GO_FATTY_ACID_BETA_OXIDATION	-0.6235	-2.5433	0	0	0
GO_RIBOSOME	-0.4809	-2.5271	0	0	0
GO_METAL_CLUSTER_BINDING	-0.6025	-2.511	0	0	0
GO_ORGANELLE_ENVELOPE_LUMEN	-0.5539	-2.4863	0	0	0
GO_ORGANELLAR_LARGE_RIBOSOMAL_SUBUNIT	-0.6823	-2.4847	0	0	0
GO_PROTON_TRANSPORTING_TWO_SECTOR_ATPASE_COMPLEX_PROTON_TRANSPORTING_DOMAIN	-0.7691	-2.4819	0	0	0
GO_CYTOCHROME_COMPLEX	-0.7479	-2.4755	0	0	0
GO_PURINE_RIBONUCLEOSIDE_BIOSYNTHETIC_PROCESS	-0.5371	-2.4701	0	0	0
GO_MITOCHONDRIAL_TRANSPORT	-0.4915	-2.4642	0	0	0
GO_OXIDOREDUCTASE_ACTIVITY_ACTING_ON_NAD_P_H	-0.5325	-2.4541	0	0	0
GO_COENZYME_BINDING	-0.4868	-2.4496	0	0	0
GO_RIBOSOMAL_SUBUNIT	-0.4878	-2.4481	0	0	0
GO_2_OXOGLUTARATE_METABOLIC_PROCESS	-0.7597	-2.4446	0	0	0
GO_NAD_BINDING	-0.5877	-2.4437	0	0	0
GO_PURINE_RIBONUCLEOSIDE_MONOPHOSPHATE_BIOSYNTHETIC_PROCESS	-0.5663	-2.4415	0	0	0
GO_ACETYL_COA_METABOLIC_PROCESS	-0.7163	-2.4328	0	0	0
GO_FATTY_ACID_BETA_OXIDATION_USING_ACYL_COA_DEHYDROGENASE	-0.7582	-2.4295	0	0	0
GO_OXIDOREDUCTASE_ACTIVITY_ACTING_ON_A_HEME_GROUP_OF_DONORS	-0.7099	-2.4047	0	0	0.002
GO_PORPHYRIN_CONTAINING_COMPOUND_METABOLIC_PROCESS	-0.6295	-2.3936	0	0	0.002
GO_PURINE_NUCLEOSIDE_BIOSYNTHETIC_PROCESS	-0.5371	-2.3892	0	0	0.002
GO_AMINO_ACID_ACTIVATION	-0.5791	-2.3891	0	0	0.002
GO_OXIDOREDUCTASE_ACTIVITY_ACTING_ON_THE_CH_CH_GROUP_OF_DONORS	-0.5632	-2.383	0	0.0001	0.004
GO_TETRAPYRROLE_BIOSYNTHETIC_PROCESS	-0.6794	-2.3797	0	0.0001	0.004
GO_INTRINSIC_COMPONENT_OF_MITOCHONDRIAL_MEMBRANE	-0.6004	-2.3784	0	0.0001	0.005
GO_SMALL_RIBOSOMAL_SUBUNIT	-0.5445	-2.375	0	0.0001	0.005
GO_ACYL_COA_DEHYDROGENASE_ACTIVITY	-0.7512	-2.3736	0	0.0001	0.005
GO_MACROMOLECULAR_COMPLEX_DISASSEMBLY	-0.4691	-2.3712	0	0.0001	0.005
GO_TRNA_AMINOACYLATION	-0.5791	-2.3641	0	0.0001	0.006
GO_PURINE_NUCLEOSIDE_MONOPHOSPHATE_BIOSYNTHETIC_PROCESS	-0.5663	-2.3598	0	0.0001	0.006
GO_FATTY_ACYL_COA_BINDING	-0.632	-2.3524	0	0.0001	0.006
GO_TRNA_METABOLIC_PROCESS	-0.4563	-2.3461	0	0.0001	0.007
GO_PROTON_TRANSPORTING_ATP_SYNTHASE_ACTIVITY_ROTATIONAL_MECHANISM	-0.8588	-2.3395	0	0.0001	0.007
GO_LIGASE_ACTIVITY_FORMING_CARBON_OXYGEN_BONDS	-0.5941	-2.3386	0	0.0001	0.007
GO_MITOCHONDRIAL_ELECTRON_TRANSPORT_CYTOCHROME_C_TO_OXYGEN	-0.7703	-2.3367	0	0.0001	0.007
GO_4_IRON_4_SULFUR_CLUSTER_BINDING	-0.5985	-2.3148	0	0.0001	0.011
GO_THIOESTER_METABOLIC_PROCESS	-0.5115	-2.3109	0	0.0001	0.011
GO_DICARBOXYLIC_ACID_METABOLIC_PROCESS	-0.4933	-2.3088	0	0.0001	0.011
GO_HEME_METABOLIC_PROCESS	-0.6409	-2.3057	0	0.0001	0.011
GO_COFACTOR_BINDING	-0.4361	-2.3012	0	0.0002	0.013
GO_PROTON_TRANSPORTING_ATP_SYNTHASE_COMPLEX_COUPLING_FACTOR_F_O_	-0.8339	-2.2996	0	0.0002	0.013
GO_PROTEIN_TARGETING_TO_MITOCHONDRION	-0.5828	-2.2973	0	0.0002	0.014
GO_ACYL_COA_METABOLIC_PROCESS	-0.5115	-2.2965	0	0.0002	0.015
GO_CARBOXYLIC_ACID_CATABOLIC_PROCESS	-0.443	-2.2937	0	0.0002	0.017
GO_AMIDE_BIOSYNTHETIC_PROCESS	-0.4118	-2.2811	0	0.0003	0.026
GO_CRISTAE_FORMATION	-0.8421	-2.2756	0	0.0003	0.028
GO_TETRAPYRROLE_METABOLIC_PROCESS	-0.5368	-2.2737	0	0.0004	0.029
GO_RESPIRATORY_CHAIN_COMPLEX_IV_ASSEMBLY	-0.8532	-2.2722	0	0.0004	0.029
GO_FATTY_ACID_CATABOLIC_PROCESS	-0.5113	-2.2684	0	0.0004	0.031
GO_ORGANIC_ACID_CATABOLIC_PROCESS	-0.443	-2.2634	0	0.0004	0.031
GO_ACETYL_COA_BIOSYNTHETIC_PROCESS	-0.8661	-2.2547	0	0.0004	0.037
GO_OXIDOREDUCTION_COENZYME_METABOLIC_PROCESS	-0.4706	-2.2488	0	0.0005	0.04
GO_HYDROGEN_EXPORTING_ATPASE_ACTIVITY	-0.6308	-2.242	0	0.0005	0.045
GO_COFACTOR_METABOLIC_PROCESS	-0.4092	-2.2396	0	0.0005	0.046
GO_OXIDATION_REDUCTION_PROCESS	-0.3795	-2.238	0	0.0006	0.049
GO_NUCLEOSIDE_MONOPHOSPHATE_BIOSYNTHETIC_PROCESS	-0.4875	-2.2338	0	0.0006	0.051
GO_COFACTOR_BIOSYNTHETIC_PROCESS	-0.445	-2.2315	0	0.0006	0.052
GO_MONOCARBOXYLIC_ACID_CATABOLIC_PROCESS	-0.4765	-2.226	0	0.0006	0.056
GO_TRICARBOXYLIC_ACID_CYCLE_ENZYME_COMPLEX	-0.8128	-2.2087	0	0.0008	0.074
GO_PROTEIN_LOCALIZATION_TO_MITOCHONDRION	-0.5133	-2.2057	0	0.0009	0.078
GO_PEPTIDE_METABOLIC_PROCESS	-0.3902	-2.2028	0	0.0009	0.084
GO_UNFOLDED_PROTEIN_BINDING	-0.4677	-2.1988	0	0.001	0.087
GO_ASPARTATE_FAMILY_AMINO_ACID_CATABOLIC_PROCESS	-0.7065	-2.1919	0	0.001	0.092
GO_CELLULAR_AMINO_ACID_CATABOLIC_PROCESS	-0.4562	-2.1752	0	0.0013	0.113
GO_UBIQUINONE_METABOLIC_PROCESS	-0.7513	-2.1634	0.0026	0.0014	0.131
GO_GLYCOSYL_COMPOUND_BIOSYNTHETIC_PROCESS	-0.4602	-2.158	0	0.0015	0.14
GO_MICROTUBULE_SEVERING_ATPASE_ACTIVITY	-0.8003	-2.1531	0	0.0017	0.151
GO_SHORT_CHAIN_FATTY_ACID_METABOLIC_PROCESS	-0.7309	-2.1454	0	0.0019	0.167
GO_OXIDOREDUCTASE_ACTIVITY	-0.3664	-2.1276	0	0.0025	0.217
GO_PROTEIN_TRANSMEMBRANE_TRANSPORT	-0.5166	-2.1213	0	0.0026	0.23
GO_2_IRON_2_SULFUR_CLUSTER_BINDING	-0.6287	-2.1186	0	0.0027	0.236
GO_C_ACYLTRANSFERASE_ACTIVITY	-0.708	-2.1135	0	0.0028	0.247
GO_PHOSPHATIDYLINOSITOL_3_5_BISPHOSPHATE_3_PHOSPHATASE_ACTIVITY	-0.7497	-2.113	0	0.0029	0.25
GO_PHOSPHATIDYLINOSITOL_MONOPHOSPHATE_PHOSPHATASE_ACTIVITY	-0.7134	-2.1101	0.0028	0.0029	0.256
GO_REGULATION_OF_SULFUR_METABOLIC_PROCESS	-0.6462	-2.0948	0	0.0036	0.307
GO_POSITIVE_REGULATION_OF_MITOCHONDRIAL_FISSION	-0.7374	-2.0938	0	0.0036	0.309
GO_COENZYME_METABOLIC_PROCESS	-0.3962	-2.0929	0	0.0036	0.311
GO_HEME_BIOSYNTHETIC_PROCESS	-0.6379	-2.0861	0	0.0039	0.333
GO_REGULATION_OF_ACYL_COA_BIOSYNTHETIC_PROCESS	-0.7351	-2.0825	0	0.004	0.348
GO_ORGANOPHOSPHATE_METABOLIC_PROCESS	-0.3469	-2.077	0	0.0043	0.368
GO_ASPARTATE_FAMILY_AMINO_ACID_METABOLIC_PROCESS	-0.4865	-2.0765	0	0.0043	0.368
GO_FLAVIN_ADENINE_DINUCLEOTIDE_BINDING	-0.4766	-2.0653	0	0.005	0.408
GO_LYSINE_METABOLIC_PROCESS	-0.7569	-2.0514	0.0027	0.0058	0.456
GO_PROTON_TRANSPORTING_TWO_SECTOR_ATPASE_COMPLEX_CATALYTIC_DOMAIN	-0.654	-2.0505	0	0.0058	0.458
GO_INTRINSIC_COMPONENT_OF_MITOCHONDRIAL_INNER_MEMBRANE	-0.6385	-2.0475	0.003	0.0059	0.468
GO_CELLULAR_ALDEHYDE_METABOLIC_PROCESS	-0.446	-2.0438	0	0.0062	0.493
GO_KETONE_BIOSYNTHETIC_PROCESS	-0.5918	-2.0419	0	0.0064	0.504
GO_LARGE_RIBOSOMAL_SUBUNIT	-0.445	-2.0311	0	0.0071	0.553
GO_MICROBODY	-0.4137	-2.0275	0	0.0074	0.57
GO_TRNA_PROCESSING	-0.4305	-2.026	0	0.0075	0.581
GO_ORGANONITROGEN_COMPOUND_BIOSYNTHETIC_PROCESS	-0.3321	-2.0259	0	0.0075	0.581
GO_MITOCHONDRIAL_RNA_METABOLIC_PROCESS	-0.5858	-2.0222	0	0.0078	0.6
GO_CELLULAR_AMIDE_METABOLIC_PROCESS	-0.3482	-2.0108	0	0.0087	0.64
GO_SMALL_MOLECULE_CATABOLIC_PROCESS	-0.3748	-2.0104	0	0.0087	0.64
GO_MITOCHONDRION_MORPHOGENESIS	-0.6234	-2.0099	0	0.0087	0.645
GO_STAGA_COMPLEX	-0.705	-2.0092	0	0.0088	0.649
GO_REGULATION_OF_PROTEIN_LOCALIZATION_TO_CHROMOSOME_TELOMERIC_REGION	-0.6747	-2.0057	0	0.009	0.667
GO_PROTEASOME_ACCESSORY_COMPLEX	-0.5891	-2.0007	0	0.0095	0.684
GO_PROTEASOME_CORE_COMPLEX	-0.6087	-1.9823	0.0029	0.0118	0.76
GO_DICARBOXYLIC_ACID_CATABOLIC_PROCESS	-0.6402	-1.9808	0.0028	0.012	0.766
GO_CELLULAR_LIPID_CATABOLIC_PROCESS	-0.3934	-1.9736	0	0.0129	0.789
GO_PURINE_CONTAINING_COMPOUND_BIOSYNTHETIC_PROCESS	-0.4028	-1.9731	0	0.0129	0.791
GO_COENZYME_BIOSYNTHETIC_PROCESS	-0.41	-1.9658	0	0.0137	0.808
GO_LIGASE_ACTIVITY_FORMING_CARBON_NITROGEN_BONDS	-0.4674	-1.9645	0	0.0138	0.813
GO_REGULATION_OF_SEQUESTERING_OF_TRIGLYCERIDE	-0.6936	-1.959	0	0.0144	0.827
GO_CELLULAR_PROTEIN_COMPLEX_ASSEMBLY	-0.3601	-1.9551	0	0.0148	0.842
GO_NCRNA_METABOLIC_PROCESS	-0.3308	-1.9505	0	0.0154	0.858
GO_OUTER_MITOCHONDRIAL_MEMBRANE_PROTEIN_COMPLEX	-0.7008	-1.95	0	0.0154	0.859
GO_NUCLEOSIDE_PHOSPHATE_BIOSYNTHETIC_PROCESS	-0.3791	-1.9495	0	0.0154	0.86
GO_H4_HISTONE_ACETYLTRANSFERASE_ACTIVITY	-0.6929	-1.9459	0.005	0.0159	0.871
GO_OXIDOREDUCTASE_ACTIVITY_ACTING_ON_THE_ALDEHYDE_OR_OXO_GROUP_OF_DONORS	-0.4907	-1.9455	0.0034	0.0158	0.874
GO_PIGMENT_METABOLIC_PROCESS	-0.4552	-1.9377	0	0.017	0.888
GO_NEGATIVE_REGULATION_OF_MITOCHONDRION_ORGANIZATION	-0.5113	-1.9367	0	0.0171	0.891
GO_MICROBODY_PART	-0.4109	-1.929	0	0.0183	0.911
GO_TRNA_MODIFICATION	-0.4642	-1.9279	0	0.0184	0.914
GO_ESTROGEN_RECEPTOR_BINDING	-0.4959	-1.9195	0	0.0198	0.931
GO_REGULATION_OF_ESTABLISHMENT_OF_PROTEIN_LOCALIZATION_TO_CHROMOSOME	-0.7105	-1.9147	0.0026	0.0205	0.94
GO_HYDRO_LYASE_ACTIVITY	-0.4602	-1.9081	0	0.0217	0.951
GO_RIBOSOME_ASSEMBLY	-0.4653	-1.8987	0	0.0235	0.96
GO_REGULATION_OF_CELLULAR_RESPONSE_TO_HYPOXIA	-0.7056	-1.8968	0.0051	0.0238	0.962
GO_TRIGLYCERIDE_CATABOLIC_PROCESS	-0.5726	-1.8921	0	0.0248	0.965
GO_PHOSPHATIDYLINOSITOL_3_5_BISPHOSPHATE_BINDING	-0.5644	-1.8876	0.006	0.0257	0.969
GO_NCRNA_PROCESSING	-0.3407	-1.8825	0	0.0269	0.974
GO_CELLULAR_AMINO_ACID_METABOLIC_PROCESS	-0.3408	-1.8766	0	0.0282	0.978
GO_OXALOACETATE_METABOLIC_PROCESS	-0.6648	-1.8715	0.0025	0.0292	0.982
GO_REGULATION_OF_MITOCHONDRIAL_FISSION	-0.6139	-1.8715	0	0.0291	0.982
GO_MATURATION_OF_5_8S_RRNA_FROM_TRICISTRONIC_RRNA_TRANSCRIPT_SSU_RRNA_5_8S_RRNA_LSU_RRNA_	-0.585	-1.8712	0	0.0291	0.982
GO_RNA_METHYLTRANSFERASE_ACTIVITY	-0.4717	-1.8688	0	0.0297	0.985
GO_HISTONE_H4_ACETYLATION	-0.4726	-1.8683	0	0.0297	0.986
GO_NEUTRAL_LIPID_CATABOLIC_PROCESS	-0.5222	-1.8679	0	0.0296	0.986
GO_NEGATIVE_REGULATION_OF_PATHWAY_RESTRICTED_SMAD_PROTEIN_PHOSPHORYLATION	-0.707	-1.8678	0.0026	0.0295	0.986
GO_PEROXISOME_ORGANIZATION	-0.4973	-1.8655	0	0.0299	0.986
GO_NUCLEOTIDE_TRANSMEMBRANE_TRANSPORTER_ACTIVITY	-0.5751	-1.8636	0.0026	0.0303	0.987
GO_RIBOSOMAL_SMALL_SUBUNIT_ASSEMBLY	-0.6015	-1.8634	0	0.0302	0.987
GO_AMINO_ACID_BETAINE_TRANSPORT	-0.6354	-1.8605	0.0027	0.0308	0.987
GO_OUTER_MEMBRANE	-0.3611	-1.8573	0	0.0316	0.987
GO_CARBON_CARBON_LYASE_ACTIVITY	-0.457	-1.8571	0	0.0315	0.987
GO_ATP_HYDROLYSIS_COUPLED_TRANSMEMBRANE_TRANSPORT	-0.4863	-1.8533	0	0.0325	0.989
GO_HISTONE_H3_K4_TRIMETHYLATION	-0.6605	-1.8529	0.013	0.0325	0.989
GO_SINGLE_ORGANISM_BIOSYNTHETIC_PROCESS	-0.2997	-1.8508	0	0.033	0.993
GO_ORGANIC_ACID_METABOLIC_PROCESS	-0.3132	-1.847	0	0.034	0.995
GO_PEPTIDE_N_ACETYLTRANSFERASE_ACTIVITY	-0.4364	-1.846	0	0.0341	0.995
GO_COENZYME_A_METABOLIC_PROCESS	-0.5948	-1.8455	0.0057	0.0341	0.995
GO_CARBOXY_LYASE_ACTIVITY	-0.4975	-1.84	0	0.0357	0.995
GO_ALPHA_AMINO_ACID_CATABOLIC_PROCESS	-0.4091	-1.8396	0	0.0357	0.995
GO_MEMBRANE_PROTEIN_PROTEOLYSIS	-0.4843	-1.8391	0.0067	0.0357	0.995
GO_RNA_METHYLATION	-0.4466	-1.8391	0	0.0355	0.995
GO_CLEAVAGE_INVOLVED_IN_RRNA_PROCESSING	-0.5708	-1.8362	0.0029	0.0361	0.995
GO_VITAMIN_BIOSYNTHETIC_PROCESS	-0.6056	-1.8286	0.0134	0.0385	0.996
GO_NEGATIVE_REGULATION_OF_INTRINSIC_APOPTOTIC_SIGNALING_PATHWAY	-0.4064	-1.8229	0	0.0404	0.998
GO_NEGATIVE_REGULATION_OF_DNA_BIOSYNTHETIC_PROCESS	-0.5049	-1.8192	0.0029	0.0416	0.999
GO_CARBON_OXYGEN_LYASE_ACTIVITY	-0.4213	-1.8173	0	0.042	0.999
GO_RNA_MODIFICATION	-0.3772	-1.807	0	0.0455	1
GO_REACTIVE_NITROGEN_SPECIES_METABOLIC_PROCESS	-0.5864	-1.8057	0.0082	0.0459	1
GO_CELLULAR_MACROMOLECULAR_COMPLEX_ASSEMBLY	-0.3068	-1.8042	0	0.0462	1
GO_MITOCHONDRIAL_MEMBRANE_ORGANIZATION	-0.3904	-1.7997	0	0.0478	1
GO_PRENYLTRANSFERASE_ACTIVITY	-0.6103	-1.7977	0.0107	0.0483	1
GO_INTRINSIC_COMPONENT_OF_MITOCHONDRIAL_OUTER_MEMBRANE	-0.563	-1.7972	0.0092	0.0482	1
GO_ESTABLISHMENT_OF_PROTEIN_LOCALIZATION_TO_VACUOLE	-0.4937	-1.7955	0.0032	0.0487	1
GO_4_HYDROXYPROLINE_METABOLIC_PROCESS	-0.6272	-1.7952	0.008	0.0486	1
GO_REGULATION_OF_CHOLESTEROL_METABOLIC_PROCESS	-0.5412	-1.7938	0.0059	0.0489	1
GO_MATURATION_OF_5_8S_RRNA	-0.5088	-1.7921	0	0.0495	1
GO_ACYLGLYCEROL_CATABOLIC_PROCESS	-0.5222	-1.7918	0.003	0.0494	1
GO_RIBOSOMAL_SMALL_SUBUNIT_BIOGENESIS	-0.428	-1.7918	0	0.0492	1
GO_MICROBODY_LUMEN	-0.453	-1.7914	0	0.0491	1
GO_TRANSFERASE_ACTIVITY_TRANSFERRING_ONE_CARBON_GROUPS	-0.3427	-1.7874	0	0.0505	1
GO_LIPID_MODIFICATION	-0.3422	-1.7862	0	0.0508	1
GO_RIBOSOME_BIOGENESIS	-0.3275	-1.7824	0	0.0522	1
GO_QUINONE_BINDING	-0.5898	-1.7822	0.006	0.0521	1
GO_RIBONUCLEASE_P_ACTIVITY	-0.6644	-1.7792	0.0054	0.0532	1
GO_NEGATIVE_REGULATION_OF_OXIDATIVE_STRESS_INDUCED_INTRINSIC_APOPTOTIC_SIGNALING_PATHWAY	-0.5454	-1.7787	0.0086	0.0532	1
GO_MONOCARBOXYLIC_ACID_METABOLIC_PROCESS	-0.3137	-1.7775	0	0.0535	1
GO_U2_SNRNP	-0.564	-1.7768	0.0163	0.0535	1
GO_RRNA_3_END_PROCESSING	-0.6072	-1.7696	0.0144	0.0567	1
GO_NEGATIVE_REGULATION_OF_RELEASE_OF_CYTOCHROME_C_FROM_MITOCHONDRIA	-0.5724	-1.7691	0.011	0.0566	1
GO_N_ACETYLTRANSFERASE_ACTIVITY	-0.3975	-1.7678	0	0.057	1
GO_OXIDOREDUCTASE_ACTIVITY_ACTING_ON_PAIRED_DONORS_WITH_INCORPORATION_OR_REDUCTION_OF_MOLECULAR_OXYGEN_2_OXOGLUTARATE_AS_ONE_DONOR_AND_INCORPORATION_OF_ONE_ATOM_EACH_OF_OXYGEN_INTO_BOTH_DONORS	-0.448	-1.7678	0	0.0568	1
GO_REGULATION_OF_VASCULAR_PERMEABILITY	-0.4855	-1.7677	0.0091	0.0566	1
GO_MITOCHONDRIAL_FUSION	-0.571	-1.7628	0.0086	0.0584	1
GO_FATTY_ACID_METABOLIC_PROCESS	-0.3281	-1.7615	0	0.0587	1
GO_MEMBRANE_PROTEIN_INTRACELLULAR_DOMAIN_PROTEOLYSIS	-0.5748	-1.7564	0.0084	0.0609	1
GO_FATTY_ACID_BETA_OXIDATION_USING_ACYL_COA_OXIDASE	-0.6164	-1.7562	0.0134	0.0607	1
GO_PHOSPHATIDYLINOSITOL_5_PHOSPHATE_BINDING	-0.6253	-1.7515	0.0159	0.0628	1
GO_ACID_THIOL_LIGASE_ACTIVITY	-0.5369	-1.7504	0.0143	0.0631	1
GO_PROTEASOME_COMPLEX	-0.3888	-1.7498	0.0044	0.0632	1
GO_QUATERNARY_AMMONIUM_GROUP_TRANSPORT	-0.5574	-1.7497	0.0089	0.063	1
GO_TRNA_METHYLTRANSFERASE_ACTIVITY	-0.548	-1.7477	0.006	0.0636	1
GO_TRANSFERASE_ACTIVITY_TRANSFERRING_ACYL_GROUPS_OTHER_THAN_AMINO_ACYL_GROUPS	-0.3369	-1.7471	0	0.0636	1
GO_CARBOHYDRATE_DERIVATIVE_METABOLIC_PROCESS	-0.2931	-1.747	0	0.0634	1
GO_OXIDOREDUCTASE_ACTIVITY_OXIDIZING_METAL_IONS_NAD_OR_NADP_AS_ACCEPTOR	-0.6429	-1.7454	0.0189	0.0639	1
GO_REGULATION_OF_CELLULAR_AMINO_ACID_METABOLIC_PROCESS	-0.4063	-1.7373	0.0038	0.0677	1
GO_GALACTOSE_METABOLIC_PROCESS	-0.5938	-1.7348	0.0079	0.0687	1
GO_SNORNA_METABOLIC_PROCESS	-0.6331	-1.7288	0.0289	0.0716	1
GO_THREONINE_TYPE_PEPTIDASE_ACTIVITY	-0.5382	-1.7273	0.0117	0.0721	1
GO_ACETYLTRANSFERASE_ACTIVITY	-0.3675	-1.7255	0	0.0727	1
GO_TRANSLATION_ELONGATION_FACTOR_ACTIVITY	-0.5378	-1.7247	0.0116	0.0729	1
GO_INTRAMOLECULAR_OXIDOREDUCTASE_ACTIVITY_INTERCONVERTING_ALDOSES_AND_KETOSES	-0.6199	-1.7214	0.0171	0.0745	1
GO_NADPH_BINDING	-0.5978	-1.7165	0.0103	0.0769	1
GO_RIBONUCLEOPROTEIN_COMPLEX	-0.2957	-1.7148	0	0.0777	1
GO_NOTCH_RECEPTOR_PROCESSING	-0.5633	-1.7146	0.0115	0.0775	1
GO_ASPARTATE_METABOLIC_PROCESS	-0.6255	-1.713	0.0182	0.0782	1
GO_REGULATION_OF_COFACTOR_METABOLIC_PROCESS	-0.4099	-1.7118	0	0.0786	1
GO_METHYLATION	-0.3189	-1.7102	0	0.0792	1
GO_L_ASCORBIC_ACID_BINDING	-0.5201	-1.7102	0.0252	0.0789	1
GO_RACEMASE_AND_EPIMERASE_ACTIVITY	-0.5784	-1.7089	0.0171	0.0793	1
GO_MITOCHONDRIAL_FISSION	-0.605	-1.7084	0.0187	0.0794	1
GO_RRNA_METABOLIC_PROCESS	-0.3193	-1.708	0	0.0793	1
GO_POSITIVE_REGULATION_OF_TELOMERASE_RNA_LOCALIZATION_TO_CAJAL_BODY	-0.5573	-1.707	0.0149	0.0795	1
GO_TRANSFERASE_ACTIVITY_TRANSFERRING_ACYL_GROUPS	-0.3172	-1.7064	0	0.0796	1
GO_MACROMOLECULE_METHYLATION	-0.3303	-1.7029	0	0.0813	1
GO_OXIDOREDUCTASE_ACTIVITY_ACTING_ON_THE_ALDEHYDE_OR_OXO_GROUP_OF_DONORS_NAD_OR_NADP_AS_ACCEPTOR	-0.441	-1.7001	0	0.0827	1
GO_HISTONE_H3_K4_METHYLATION	-0.4914	-1.6999	0.009	0.0825	1
GO_OXIDOREDUCTASE_ACTIVITY_ACTING_ON_THE_CH_OH_GROUP_OF_DONORS_NAD_OR_NADP_AS_ACCEPTOR	-0.3593	-1.6971	0	0.0838	1
GO_BIOTIN_METABOLIC_PROCESS	-0.576	-1.6952	0.0162	0.0845	1
GO_POSITIVE_REGULATION_OF_DNA_DAMAGE_RESPONSE_SIGNAL_TRANSDUCTION_BY_P53_CLASS_MEDIATOR	-0.578	-1.6918	0.0163	0.0864	1
GO_ECTODERMAL_PLACODE_MORPHOGENESIS	-0.5604	-1.6916	0.0191	0.0863	1
GO_MAGNESIUM_ION_TRANSMEMBRANE_TRANSPORTER_ACTIVITY	-0.5454	-1.6884	0.0111	0.0879	1
GO_HOPS_COMPLEX	-0.581	-1.6881	0.0153	0.0877	1
GO_NUCLEOSIDE_DIPHOSPHATASE_ACTIVITY	-0.5768	-1.6872	0.005	0.0881	1
GO_RIBONUCLEOPROTEIN_COMPLEX_BINDING	-0.3604	-1.6867	0.0045	0.088	1
GO_POSITIVE_REGULATION_OF_RECEPTOR_BIOSYNTHETIC_PROCESS	-0.6152	-1.685	0.0251	0.0888	1
GO_NUCLEOTIDE_TRANSMEMBRANE_TRANSPORT	-0.6009	-1.6848	0.0107	0.0886	1
GO_ORGANELLE_MEMBRANE_CONTACT_SITE	-0.6081	-1.6847	0.0205	0.0884	1
GO_RIBONUCLEOPROTEIN_COMPLEX_BIOGENESIS	-0.3014	-1.6846	0	0.0881	1
GO_HEAT_SHOCK_PROTEIN_BINDING	-0.3704	-1.6837	0.0044	0.0883	1
GO_KETONE_BODY_METABOLIC_PROCESS	-0.6278	-1.6817	0.0231	0.0892	1
GO_PIGMENT_BIOSYNTHETIC_PROCESS	-0.4167	-1.6806	0.0108	0.0896	1
GO_CATION_TRANSPORTING_ATPASE_ACTIVITY	-0.4007	-1.6757	0	0.0925	1
GO_PHOSPHATIDYLINOSITOL_DEPHOSPHORYLATION	-0.4906	-1.6739	0.0058	0.0932	1
GO_LIGASE_ACTIVITY_FORMING_CARBON_SULFUR_BONDS	-0.4363	-1.6728	0.0105	0.0936	1
GO_NEGATIVE_REGULATION_OF_CARDIAC_MUSCLE_CELL_APOPTOTIC_PROCESS	-0.588	-1.672	0.019	0.0938	1
GO_TRANSFORMING_GROWTH_FACTOR_BETA_BINDING	-0.5422	-1.6719	0.0226	0.0936	1
GO_ECTODERMAL_PLACODE_FORMATION	-0.5604	-1.6706	0.0192	0.0942	1
GO_OXIDOREDUCTASE_ACTIVITY_ACTING_ON_CH_OH_GROUP_OF_DONORS	-0.3365	-1.6701	0.0054	0.0942	1
GO_LYASE_ACTIVITY	-0.3291	-1.6667	0	0.0962	1
GO_ORGANOPHOSPHATE_BIOSYNTHETIC_PROCESS	-0.2933	-1.6643	0	0.0976	1
GO_ERROR_FREE_TRANSLESION_SYNTHESIS	-0.5347	-1.6636	0.0348	0.0978	1
GO_PYRUVATE_METABOLIC_PROCESS	-0.3857	-1.6635	0.0041	0.0974	1
GO_REGULATION_OF_COENZYME_METABOLIC_PROCESS	-0.4099	-1.661	0.0032	0.0989	1
GO_HINDLIMB_MORPHOGENESIS	0.5677	1.9176	0	0.0991	0.651
GO_GRANULOCYTE_MIGRATION	0.5106	1.9285	0	0.0945	0.584
GO_ANTIGEN_BINDING	0.4815	1.9375	0	0.0944	0.531
GO_IMMUNOGLOBULIN_COMPLEX	0.7152	1.9595	0	0.0768	0.415
GO_DEFENSE_RESPONSE_TO_BACTERIUM	0.4436	1.9627	0	0.0865	0.397
GO_B_CELL_RECEPTOR_SIGNALING_PATHWAY	0.5783	1.9951	0	0.064	0.258
GO_INTERMEDIATE_FILAMENT	0.4647	2.0274	0	0.047	0.148
GO_PHAGOCYTOSIS_ENGULFMENT	0.6741	2.1273	0	0.0086	0.02
GO_KERATIN_FILAMENT	0.5798	2.2968	0	0	0
